# Supplementary material for: A comprehensive medical Spanish curriculum model: the Vida Medical Spanish Curriculum
Source: BMC Med Educ. 2023 Jun 30;23:488. doi: 10.1186/s12909-023-04473-0 (PMC10311718; doi:10.1186/s12909-023-04473-0)
Supplement: Supplementary file 4 — Additional file 4. [file 12909_2023_4473_MOESM4_ESM.xlsx]

## Sheet: Sheet1
Folders	Discription			Question Text	Answer Choice A	Answer Choice B	Answer Choice C	Answer Choice D	Answer Choice E	Points Awarded	Answer Key	Randomize Choices
Spanish	Survey	MC	1	What is your current proficiency level in Spanish?	Beginner	Intermediate	Advanced			0	No correct answer	N
Spanish	Survey	MC	2	Please select how much you agree with the following statement: I am confident in my ability to communicate in ENGLISH with patients.	Strongly Agree	Agree	Neither agree nor disagree	Disagree	Strongly disagree	0	No correct answer	N
Spanish	Survey	MC	3	Please select how much you agree with the following statement: I am confident in my ability to communicate in SPANISH with patients.	Strongly Agree	Agree	Neither agree nor disagree	Disagree	Strongly disagree	0	No correct answer	N
Spanish	Survey	MC	4	What is your confidence level in providing care in Spanish to Hispanic patients?	Low: I do not feel able to do it	Moderate: I feel confident in providing basic attention in Spanish, but not in every situation	High: I feel confident in general terms			0	No correct answer	N
Spanish	Vocab	MC	5	What verb is used in Spanish with the meaning of to hurt? (mark all correct answers)	Dolor	Tener	Doler	Ser		1	C	Y
Spanish	Vocab	MC	6	What verb is used in Spanish with the meaning of to feel ? (mark all correct answers)	Sentirse	Ver	Estar	Sentir		1	A,D	Y
Spanish	Vocab	MC	7	The word"constipado" means.. (mark all correct answers)	Que alguien no puede defecar	Que alguien está resfriado	Que alguien tiene gripe	Que alguien no puede ir al baño		1	B,C	Y
Spanish	Vocab	MC	8	What science is called neurología in Spanish?(mark all correct answers)	Parte de la medicina que se ocupa de la anatomía, la fisiología y las enfermedades del sistema nervioso	Parte de la medicina que se ocupa de la anatomía, la fisiología y las enfermedades del sistema respiratorio	Parte de la medicina que se ocupa de la anatomía, la fisiología y las enfermedades de la sangre	Parte de la medicina que se ocupa de la anatomía, la fisiología y las enfermedades cutáneas		1	A	Y
Spanish	Grammar	MC	9	Which of the following sentences are grammatically correct?(mark all correct answers)	Me siento cansada	Me siento tengo cansancio	Siento cansancio	Siento no cansancio		1	A,C	Y
Spanish	Vocab	MC	10	In the sentence “¿Tienes diabetes?”, the word “tienes” means... (mark all correct answers)	To feel	To be	To have	To see		1	C	Y
Spanish	Vocab	MC	11	The word "enfermero" means…	Doctor	Sick person	Nurse	Patient		1	C	Y
Spanish	Vocab	MC	12	When you want to know if your patient exercises, you ask them... (mark all correct answers)	¿Hace ejército?	¿Hace ejercicio?	¿Practica deporte?	¿Se mueve?		1	B,C	Y
Spanish	Vocab	MC	13	The medication you want to prescribe your patient might cause them some allergy. To avoid any problems, you ask them: (mark all correct answers)	¿Tiene alergia?	¿Tiene alértenos?	¿Es usted alérgico/a?	¿Tiene polen?		1	A,C	Y
Spanish	Vocab	MC	14	How do you say blurred sight in Spanish? (mark all correct answers)	Visión borrosa	Mala visión	Vista borrada	Ojos malos		1	A	Y
Spanish	Grammar	MC	15	An example of a formal command in Spanish is... (mark all correct answers)	Coma	Haga deporte	Beba	Tiene		1	A,B,C	Y
Spanish	Grammar	MC	16	An example of the subjunctive mood in Spanish is...(mark all correct answers)	Es bueno que camine	Es necesario que tenga buenos hábitos	Es cierto que visita al médico	Creo que es alérgica		1	A,B	Y
Spanish	Grammar	MC	17	An example of present perfect in Spanish is...(mark all correct answers)	Le hice unas pruebas	Le hago unas pruebas	Le haré unas pruebas	Le he hecho unas pruebas		1	D	Y
Spanish	Vocab	MC	18	How do you say since when in Spanish?	¿Cuándo?	¿Dónde?	¿Desde cuándo?	¿Desde dónde?		1	C,D	Y
Spanish	Grammar	MC	19	Which personal form is preferable to use with our patients?	Tú	Usted	Vosotros	Vos		1	B	Y
Spanish	Vocab	MC	20	How do we say knee in Spanish?	Rodillo	Codo	Cuello	Rodilla		1	D	Y
Spanish	Cultural Competency	T/F	21	"It is not good to maintain eye contact with Hispanic patients."	Cierto	Falso				1	B	Y
Spanish	Cultural Competency	T/F	22	For Hispanic patients, family can be very important.	Cierto	Falso				1	A	Y
Spanish	Vocab	MC	23	The doctor in charge of the corazón is…	Cardiólogo/a	Ginecólogo/a	Dentista	Hematólogo		1	A	Y
Spanish	Vocab	MC	24	Another name for glóbulos blancos is…	Leucocitos	Eritrocitos				1	A	Y
Spanish	Grammar	MC	25	We use the preterite for... (mark all correct answers)	Background information	Actions completed in the past within a delimited time	Habits repeated in the past without a delimited time			1	B	Y
Spanish	Grammar	MC	26	We use the imperfect for... (mark all correct answers)	Background information	Actions completed in the past within a delimited time	Habits repeated in the past without a delimited time			1	A	Y
Spanish	Vocab	MC	27	The word 'riñón' means..	Kidney	Lung	Heart	Gallbladder		1	A	Y
Spanish	Vocab	MC	28	The word 'pulmón' means..	Kidney	Lung	Heart	Gallbladder		1	B	Y
Spanish	Vocab	MC	29	The word 'vesícula' means..	Kidney	Lung	Heart	Gallbladder		1	D	Y
Spanish	Cultural Competency	MC	30	The word 'hispano' means…	Latino	Persona de centro o sudamérica	Persona de un país con el español como primera lengua			1	C	Y
Spanish	Cultural Competency	MC	31	The word 'latino' means…	Hispano	Persona de centro o sudamérica	Persona de un país con el español como primera lengua			1	B	Y
Spanish	Cultural Competency	T/F	32	The Hispanic culture is the same for all Hispanic countries	Cierto	Falso				1	B	Y
Spanish	Grammar	MC	33	El presente del subjuntivo del verbo 'comer' en la forma de usted es...	Como	Come	Coma	Comía		1	C	Y
Spanish	Grammar	MC	34	The present subjunctive of the verb 'tener' in usted form is...	Tengo	Tenga	Tuvo	Tenía		1	B	Y
Spanish	Grammar	MC	35	The present subjunctive of the verb 'hacer' in usted form is…	Haga	Hago	Hace	Hacía		1	A	Y
Spanish	Grammar	MC	36	The imperfect verb of 'hacer' in usted form is...	Haga	Hago	Hace	Hacía		1	D	Y
Spanish	Vocab	MC	37	'My head hurts' in Spanish is... (mark all correct answers)	Me duele la cabeza	Le duele la cara	Tengo dolor de cabeza	Mi cabeza, ay, mi cabeza		1	C	Y
Spanish	Vocab	MC	38	How do we say: How often... in Spanish?	¿Desde cuándo?	¿Dónde cuándo?	¿Cada cuánto?			1	C	Y
Spanish	Vocab	MC	39	How do we say: Have you ever... in Spanish?	¿Desde cuándo?	¿Alguna vez?	¿Algo tiempo?			1	B	Y
Spanish	Grammar	MC	40	What is the pronoun for singular masculine direct object?	Le	Lo	La			1	B	Y
Spanish	Grammar	MC	41	What is the pronoun for singular feminine indirect object?	Le	Lo	La			1	A	Y
Spanish	Vocab	MC	42	How do you say dizzy in Spanish?	Dado	Harto	Mareo			1	C	Y
Spanish	Vocab	MC	43	A synonym of 'sufrir' is…	Llorar	Padecer	Parecer			1	B	Y
Spanish	Vocab	MC	44	‘Estoy embarazada’ means...	I am pregnant	I am embarrassed				1	A	Y
